# Supplementary material for: An Artificial Neural Network Model for Predicting Successful Extubation in Intensive Care Units
Source: J Clin Med. 2018 Aug 25;7(9):240. doi: 10.3390/jcm7090240 (PMC6162865; doi:10.3390/jcm7090240)
Supplement: Supplementary file 1 [file jcm-07-00240-s001.zip]

Archive with 2 entries (2 files):
- Supplementary 1.xlsx
- Supplementary 2.h5
