# Supplementary material for: An Artificial Neural Network Model for Predicting Successful Extubation in Intensive Care Units
Source: J Clin Med. 2018 Aug 25;7(9):240. doi: 10.3390/jcm7090240 (PMC6162865; doi:10.3390/jcm7090240)
Supplement: Supplementary file 1 [file jcm-07-00240-s001.zip › Supplementary 1.xlsx]

## Sheet: Sheet1
Data Type	Index	Variable	Variable Type
Patient Data	0	Age (years)	Continuous
	1	Male	Continuous
	2	Height	Continuous
	3	Mass	Continuous
	4	BMI , kg/m2	Continuous
Scores	5	APACHE II	Continuous
	6	TISS Scale	Continuous
	7	Glasgow coma scale	Continuous
Weaning Parameters	8	RSI	Continuous
	9	MIP	Continuous
	10	MEP	Continuous
Pre-extubation Data	11	FiO2	Continuous
	12	Pressure support level	Continuous
	13	PEEP	Continuous
	14	Minute ventilation	Continuous
	15	Pulse rate	Continuous
	16	Mean arterial pressure	Continuous
	17	Respiratory rate	Continuous
	18	pH	Continuous
	19	PaCO2	Continuous
	20	PaO2	Continuous
	21	PaO2/FiO2	Continuous
	22	Hemoglobin	Continuous
	23	Hematocrit (%)	Continuous
	24	Blood urea nitrogen	Continuous
	25	Creatinine	Continuous
	26	Sodium	Continuous
	27	Potassium	Continuous
	28	Calcium	Continuous
	29	Phosphate	Continuous
	30	Albumin	Continuous
Comorbidities	31	Cardiovascular accident	Categorical
	32	Chronic lung disease	Categorical
	33	Chronic hemodialysis	Categorical
	34	Chronic liver disease	Categorical
	35	Diabetes	Categorical
	36	Active Cancer	Categorical
